# Supplementary material for: Genome-Wide Association Study Identifies Candidate Genes Associated with Feet and Leg Conformation Traits in Chinese Holstein Cattle
Source: Animals (Basel). 2021 Jul 30;11(8):2259. doi: 10.3390/ani11082259 (PMC8388412; doi:10.3390/ani11082259)
Supplement: Supplementary file 1 [file animals-11-02259-s001.zip]

Archive with 2 entries (2 files):
- Supplementry  file/Figure S1. Data Quality Control.pdf
- Supplementry  file/GO table.xlsx
