# Supplementary material for: Genome-Wide Association Study Identifies Candidate Genes Associated with Feet and Leg Conformation Traits in Chinese Holstein Cattle
Source: Animals (Basel). 2021 Jul 30;11(8):2259. doi: 10.3390/ani11082259 (PMC8388412; doi:10.3390/ani11082259)
Supplement: Supplementary file 1 [file animals-11-02259-s001.zip › Supplementry file/GO table.xlsx]

## Sheet: Sheet1
Category	Term	Descriptive	Count	%	PValue	Genes	List Total	Pop Hits	Pop Total	Fold Enrichment	Bonferroni	Benjamini	FDR
biolgical pocesss	GO:0065008	regulation of biological quality	22	20.9524	0.0034878	POLR2M, GCM2, BARHL2, LRTM2, CADPS, AQP9, CACNA1C, ADIPOR2, CHFR, POMC, RP1, DEPTOR, LIPC, P2RX3, SOX17, LOC520336, P2RX2, ALDH1A2, MAK, CLDN18, CNGA3, TMEM14C	66	2471	13824	1.86483	0.992277	1	1
	GO:0005975	carbohydrate metabolic process	9	8.57143	0.00522848	POMC, LOC527125, LOC520336, MGAT4A, A4GNT, GCNT2, LOC509761, GALNT9, SPAM1	66	573	13824	3.28986	0.999323	1	1
	GO:0001709	cell fate determination	3	2.85714	0.00760549	BARHL2, SOX17, FEZF2	66	28	13824	22.4416	0.999976	1	1
	GO:0035115	embryonic forelimb morphogenesis	3	2.85714	0.00760549	TFAP2A, ALDH1A2, CACNA1C	66	28	13824	22.4416	0.999976	1	1
	GO:0035136	forelimb morphogenesis	3	2.85714	0.0110852	TFAP2A, ALDH1A2, CACNA1C	66	34	13824	18.4813	1	1	1
	GO:0014832	urinary bladder smooth muscle contraction	2	1.90476	0.0140407	P2RX3, P2RX2	66	3	13824	139.636	1	1	1
	GO:0014848	urinary tract smooth muscle contraction	2	1.90476	0.0140407	P2RX3, P2RX2	66	3	13824	139.636	1	1	1
	GO:0043413	macromolecule glycosylation	5	4.7619	0.0152261	LOC520336, MGAT4A, A4GNT, GCNT2, GALNT9	66	203	13824	5.15898	1	1	1
	GO:0006486	protein glycosylation	5	4.7619	0.0152261	LOC520336, MGAT4A, A4GNT, GCNT2, GALNT9	66	203	13824	5.15898	1	1	1
	GO:0070085	glycosylation	5	4.7619	0.0170366	LOC520336, MGAT4A, A4GNT, GCNT2, GALNT9	66	210	13824	4.98701	1	1	1
	GO:0030432	peristalsis	2	1.90476	0.0278872	P2RX3, P2RX2	66	6	13824	69.8182	1	1	1
	GO:0009101	glycoprotein biosynthetic process	5	4.7619	0.0295649	LOC520336, MGAT4A, A4GNT, GCNT2, GALNT9	66	249	13824	4.20591	1	1	1
	GO:0046683	response to organophosphorus	3	2.85714	0.0303945	P2RX3, P2RX2, AQP9	66	58	13824	10.8339	1	1	1
	GO:0001894	tissue homeostasis	4	3.80952	0.0307836	RP1, LOC520336, MAK, CLDN18	66	145	13824	5.77806	1	1	1
	GO:0014074	response to purine-containing compound	3	2.85714	0.0323521	P2RX3, P2RX2, AQP9	66	60	13824	10.4727	1	1	1
	GO:0007342	fusion of sperm to egg plasma membrane	2	1.90476	0.0324601	LOC509761, SPAM1	66	7	13824	59.8442	1	1	1
	GO:0042592	homeostatic process	11	10.4762	0.0438026	GCM2, POMC, RP1, LIPC, LOC520336, MAK, AQP9, CLDN18, CACNA1C, ADIPOR2, TMEM14C	66	1162	13824	1.98279	1	1	1
	GO:0009100	glycoprotein metabolic process	5	4.7619	0.0444953	LOC520336, MGAT4A, A4GNT, GCNT2, GALNT9	66	284	13824	3.68758	1	1	1
cellular component	GO:0005637	nuclear inner membrane	3	2.85714	0.0133495	P2RX3, P2RX2, UNC50	69	40	15461	16.8054	0.940529	1	1
molecular function	GO:0004415	hyalurononglucosaminidase activity	3	2.85714	0.000443086	LOC527125, LOC509761, SPAM1	54	8	13095	90.9375	0.0997068	0.0611655	0.0609074
	GO:0008375	acetylglucosaminyltransferase activity	4	3.80952	0.000516164	LOC520336, MGAT4A, A4GNT, GCNT2	54	39	13095	24.8718	0.115172	0.0611655	0.0609074
	GO:0015929	hexosaminidase activity	3	2.85714	0.00163168	LOC527125, LOC509761, SPAM1	54	15	13095	48.5	0.320925	0.128902	0.128359
	GO:0008194	UDP-glycosyltransferase activity	4	3.80952	0.00810768	LOC520336, MGAT4A, A4GNT, GCNT2	54	102	13095	9.5098	0.854758	0.438345	0.436495
	GO:0008109	N-acetyllactosaminide beta-1,6-N-acetylglucosaminyltransferase activity	2	1.90476	0.0120939	LOC520336, GCNT2	54	3	13095	161.667	0.944074	0.438345	0.436495
	GO:0022838	substrate-specific channel activity	6	5.71429	0.0193488	P2RX3, P2RX2, AQP9, CNGA3, CACNA2D4, CACNA1C	54	385	13095	3.77922	0.990251	0.438345	0.436495
	GO:0016757	transferase activity, transferring glycosyl groups	5	4.7619	0.0202722	LOC520336, MGAT4A, A4GNT, GCNT2, GALNT9	54	258	13095	4.69961	0.992202	0.438345	0.436495
	GO:0001228	transcriptional activator activity, RNA polymerase II transcription regulatory region sequence-specific binding	5	4.7619	0.0223894	GCM2, TFAP2A, BARHL2, SOX17, FEZF2	54	266	13095	4.55827	0.99533	0.438345	0.436495
	GO:0005261	cation channel activity	5	4.7619	0.0232171	P2RX3, P2RX2, CNGA3, CACNA2D4, CACNA1C	54	269	13095	4.50743	0.996179	0.438345	0.436495
	GO:0015267	channel activity	6	5.71429	0.0239407	P2RX3, P2RX2, AQP9, CNGA3, CACNA2D4, CACNA1C	54	407	13095	3.57494	0.996795	0.438345	0.436495
	GO:0022803	passive transmembrane transporter activity	6	5.71429	0.0239407	P2RX3, P2RX2, AQP9, CNGA3, CACNA2D4, CACNA1C	54	407	13095	3.57494	0.996795	0.438345	0.436495
	GO:0004931	extracellular ATP-gated cation channel activity	2	1.90476	0.0240442	P2RX3, P2RX2	54	6	13095	80.8333	0.996874	0.438345	0.436495
	GO:0035381	ATP-gated ion channel activity	2	1.90476	0.0240442	P2RX3, P2RX2	54	6	13095	80.8333	0.996874	0.438345	0.436495
	GO:0022836	gated channel activity	5	4.7619	0.0270192	P2RX3, P2RX2, CNGA3, CACNA2D4, CACNA1C	54	282	13095	4.29965	0.998484	0.457397	0.455467
	GO:0016758	transferase activity, transferring hexosyl groups	4	3.80952	0.0309024	LOC520336, MGAT4A, A4GNT, GCNT2	54	169	13095	5.73964	0.999412	0.488257	0.486197
